# Supplementary material for: Development of an Optical Sensor Using a Molecularly Imprinted Polymer as a Selective Extracting Agent for the Direct Quantification of Tartrazine in Real Water Samples
Source: Polymers (Basel). 2024 Mar 7;16(6):733. doi: 10.3390/polym16060733 (PMC10975386; doi:10.3390/polym16060733)
Supplement: Supplementary file 1 [file polymers-16-00733-s001.zip]

Archive with 1 entries (1 files):
- polymers-2895670-supplementary.pdf
